# Supplementary material for: Prevalence and risk factors for suicide in patients with sepsis: nationwide cohort study in South Korea
Source: BJPsych Open. 2022 Mar 10;8(2):e61. doi: 10.1192/bjo.2022.19 (PMC8935909; doi:10.1192/bjo.2022.19)
Supplement: Supplementary file 1 [file S2056472422000199sup001.zip]

Archive with 11 entries (11 files):
- S2056472422000199sup001.tif
- S2056472422000199sup002.tif
- S2056472422000199sup003.tif
- S2056472422000199sup004.tif
- S2056472422000199sup005.tif
- S2056472422000199sup006.tif
- S2056472422000199sup007.tif
- S2056472422000199sup008.docx
- S2056472422000199sup009.docx
- S2056472422000199sup010.docx
- S2056472422000199sup011.docx
